# Supplementary material for: Effect of Increased Depressive Feelings during the COVID-19 Pandemic on the Association between Depressive Mood and Suicidal Behavior: Using the 17th (2021) Korea Youth Risk Behavior Web-Based Survey (KYRBS)
Source: Int J Environ Res Public Health. 2022 Nov 11;19(22):14868. doi: 10.3390/ijerph192214868 (PMC9690650; doi:10.3390/ijerph192214868)
Supplement: Supplementary file 1 [file ijerph-19-14868-s001.zip]

Archive with 1 entries (1 files):
- ijerph-1959429-supplementary.pdf
